# Supplementary material for: Direct determination of diploid genome sequences
Source: Genome Res. 2017 May;27(5):757–67. doi: 10.1101/gr.214874.116 (PMC5411770; doi:10.1101/gr.214874.116)
Supplement: Supplemental Material [file supp_gr.214874.116_Supplemental_supernova-1.1-source.tar.gz]

Archive with 904 entries (828 files):
- supernova
- supernova/LICENSE
- supernova/Makefile
- supernova/lib
- supernova/lib/assembly
- supernova/lib/assembly/Makefile
- supernova/lib/assembly/Makefile_compile
- supernova/lib/assembly/Makefile_init
- supernova/lib/assembly/Makefile_library
- supernova/lib/assembly/Makefile_link
- supernova/lib/assembly/Makefile_rules
- supernova/lib/assembly/Makefile_scripts
- supernova/lib/assembly/Makefile_special
- supernova/lib/assembly/crdMake
- supernova/lib/assembly/parse_deps.py
- supernova/lib/assembly/src
- supernova/lib/assembly/src/10X
- supernova/lib/assembly/src/10X/BuildLocal.cc
- supernova/lib/assembly/src/10X/BuildLocal.h
- supernova/lib/assembly/src/10X/CP.cc
- supernova/lib/assembly/src/10X/Capture.cc
- supernova/lib/assembly/src/10X/Capture.h
- supernova/lib/assembly/src/10X/Closer.cc
- supernova/lib/assembly/src/10X/Closer.h
- supernova/lib/assembly/src/10X/Closomatic.cc
- supernova/lib/assembly/src/10X/Closomatic.h
- supernova/lib/assembly/src/10X/ClosuresToGraph.cc
- supernova/lib/assembly/src/10X/ClosuresToGraph.h
- supernova/lib/assembly/src/10X/DF.cc
- supernova/lib/assembly/src/10X/Decycle.cc
- supernova/lib/assembly/src/10X/Decycle.h
- supernova/lib/assembly/src/10X/DfTools.cc
- supernova/lib/assembly/src/10X/DfTools.h
- supernova/lib/assembly/src/10X/Extend.cc
- supernova/lib/assembly/src/10X/Extend.h
- supernova/lib/assembly/src/10X/FastFastbCount.cc
- supernova/lib/assembly/src/10X/Flipper.cc
- supernova/lib/assembly/src/10X/Flipper.h
- supernova/lib/assembly/src/10X/Gap.cc
- supernova/lib/assembly/src/10X/Gap.h
- supernova/lib/assembly/src/10X/Gaprika.cc
- supernova/lib/assembly/src/10X/Gaprika.h
- supernova/lib/assembly/src/10X/Heuristics.h
- supernova/lib/assembly/src/10X/IntIndex.cc
- supernova/lib/assembly/src/10X/IntIndex.h
- supernova/lib/assembly/src/10X/InvFix.cc
- supernova/lib/assembly/src/10X/InvFix.h
- supernova/lib/assembly/src/10X/Lawnmower.cc
- supernova/lib/assembly/src/10X/Lawnmower.h
- supernova/lib/assembly/src/10X/LineOO.cc
- supernova/lib/assembly/src/10X/LineOO.h
- supernova/lib/assembly/src/10X/LocalTools.cc
- supernova/lib/assembly/src/10X/LocalTools.h
- supernova/lib/assembly/src/10X/LogEntry.h
- supernova/lib/assembly/src/10X/MakeHist.cc
- supernova/lib/assembly/src/10X/MakeHist.h
- supernova/lib/assembly/src/10X/Martian.cc
- supernova/lib/assembly/src/10X/Martian.h
- supernova/lib/assembly/src/10X/MaybeWriter.h
- supernova/lib/assembly/src/10X/ParseBarcodedFastqs.cc
- supernova/lib/assembly/src/10X/PathsIndex.cc
- supernova/lib/assembly/src/10X/PathsIndex.h
- supernova/lib/assembly/src/10X/PlaceReads.cc
- supernova/lib/assembly/src/10X/PlaceReads.h
- supernova/lib/assembly/src/10X/Predup.cc
- supernova/lib/assembly/src/10X/Predup.h
- supernova/lib/assembly/src/10X/PullApart.cc
- supernova/lib/assembly/src/10X/PullApart.h
- supernova/lib/assembly/src/10X/Rescue.cc
- supernova/lib/assembly/src/10X/Rescue.h
- supernova/lib/assembly/src/10X/Scaffold.cc
- supernova/lib/assembly/src/10X/Scaffold.h
- supernova/lib/assembly/src/10X/SecretOps.cc
- supernova/lib/assembly/src/10X/SecretOps.h
- supernova/lib/assembly/src/10X/Splat.cc
- supernova/lib/assembly/src/10X/Splat.h
- supernova/lib/assembly/src/10X/Stackaroo.cc
- supernova/lib/assembly/src/10X/Stackaroo.h
- supernova/lib/assembly/src/10X/Stackster.cc
- supernova/lib/assembly/src/10X/Stackster.h
- supernova/lib/assembly/src/10X/Star.cc
- supernova/lib/assembly/src/10X/Star.h
- supernova/lib/assembly/src/10X/Super.cc
- supernova/lib/assembly/src/10X/Super.h
- supernova/lib/assembly/src/10X/SuperFiles.cc
- supernova/lib/assembly/src/10X/SuperFiles.h
- supernova/lib/assembly/src/10X/WriteFiles.cc
- supernova/lib/assembly/src/10X/WriteFiles.h
- supernova/lib/assembly/src/10X/astats
- supernova/lib/assembly/src/10X/astats/AlignFin.cc
- supernova/lib/assembly/src/10X/astats/AlignFin.h
- supernova/lib/assembly/src/10X/astats/AssemblyStats.cc
- supernova/lib/assembly/src/10X/astats/AssemblyStats.h
- supernova/lib/assembly/src/10X/astats/GenomeAlign.cc
- supernova/lib/assembly/src/10X/astats/GenomeAlign.h
- supernova/lib/assembly/src/10X/astats/LineLine.cc
- supernova/lib/assembly/src/10X/astats/LineLine.h
- supernova/lib/assembly/src/10X/astats/MeasureGaps.cc
- supernova/lib/assembly/src/10X/astats/MeasureGaps.h
- supernova/lib/assembly/src/10X/astats/Misassembly.cc
- supernova/lib/assembly/src/10X/astats/Misassembly.h
- supernova/lib/assembly/src/10X/astats/RefAlign.cc
- supernova/lib/assembly/src/10X/astats/RefAlign.h
- supernova/lib/assembly/src/10X/astats/RefLookup.cc
- supernova/lib/assembly/src/10X/astats/RefLookup.h
- supernova/lib/assembly/src/10X/astats/View.cc
- supernova/lib/assembly/src/10X/astats/View.h
- supernova/lib/assembly/src/10X/paths
- supernova/lib/assembly/src/10X/paths/ReadPathDefs.h
- supernova/lib/assembly/src/10X/paths/ReadPathParser.cc
- supernova/lib/assembly/src/10X/paths/ReadPathParser.h
- supernova/lib/assembly/src/10X/paths/ReadPathVecX.cc
- supernova/lib/assembly/src/10X/paths/ReadPathVecX.h
- supernova/lib/assembly/src/10X/paths/ReadPathX.cc
- supernova/lib/assembly/src/10X/paths/ReadPathX.h
- supernova/lib/assembly/src/10X/runstages
- supernova/lib/assembly/src/10X/runstages/RunStages.cc
- supernova/lib/assembly/src/10X/runstages/RunStages.h
- supernova/lib/assembly/src/10X/tools
- supernova/lib/assembly/src/10X/tools/MakeFasta.cc
- supernova/lib/assembly/src/10X/writestuff
- supernova/lib/assembly/src/10X/writestuff/ScafLinePrinter.cc
- supernova/lib/assembly/src/10X/writestuff/ScafLinePrinter.h
- supernova/lib/assembly/src/Alignment.cc
- supernova/lib/assembly/src/Alignment.h
- supernova/lib/assembly/src/Basevector.cc
- supernova/lib/assembly/src/Basevector.h
- supernova/lib/assembly/src/BasevectorTools.cc
- supernova/lib/assembly/src/BasevectorTools.h
- supernova/lib/assembly/src/Bitvector.h
- supernova/lib/assembly/src/Block.h
- supernova/lib/assembly/src/BlockAlign.cc
- supernova/lib/assembly/src/BlockAlign.h
- supernova/lib/assembly/src/Charvector.cc
- supernova/lib/assembly/src/Charvector.h
- supernova/lib/assembly/src/CommonSemanticTypes.h
- supernova/lib/assembly/src/Compare.h
- supernova/lib/assembly/src/CompressedSequence.cc
- supernova/lib/assembly/src/CompressedSequence.h
- supernova/lib/assembly/src/CoreTools.h
- supernova/lib/assembly/src/Equiv.cc
- supernova/lib/assembly/src/Equiv.h
- supernova/lib/assembly/src/FastIfstream.cc
- supernova/lib/assembly/src/FastIfstream.h
- supernova/lib/assembly/src/FastaConverter.cc
- supernova/lib/assembly/src/FastaConverter.h
- supernova/lib/assembly/src/FastaFileset.cc
- supernova/lib/assembly/src/FastaFileset.h
- supernova/lib/assembly/src/FastaFilestream.cc
- supernova/lib/assembly/src/FastaFilestream.h
- supernova/lib/assembly/src/FastaFilestreamPreview.cc
- supernova/lib/assembly/src/FastaFilestreamPreview.h
- supernova/lib/assembly/src/FastaNameParser.cc
- supernova/lib/assembly/src/FastaNameParser.h
- supernova/lib/assembly/src/FastaVerifier.cc
- supernova/lib/assembly/src/FastaVerifier.h
- supernova/lib/assembly/src/Fastavector.cc
- supernova/lib/assembly/src/Fastavector.h
- supernova/lib/assembly/src/FetchReads.cc
- supernova/lib/assembly/src/FetchReads.h
- supernova/lib/assembly/src/FeudalMimic.h
- supernova/lib/assembly/src/Floatvector.cc
- supernova/lib/assembly/src/Floatvector.h
- supernova/lib/assembly/src/HashSimple.cc
- supernova/lib/assembly/src/HashSimple.h
- supernova/lib/assembly/src/IndexedAlignmentPlusVector.cc
- supernova/lib/assembly/src/IndexedAlignmentPlusVector.h
- supernova/lib/assembly/src/IntPairVec.cc
- supernova/lib/assembly/src/IntPairVec.h
- supernova/lib/assembly/src/Intvector.cc
- supernova/lib/assembly/src/Intvector.h
- supernova/lib/assembly/src/IteratorRange.h
- supernova/lib/assembly/src/LinkTime.h
- supernova/lib/assembly/src/LinkTimestamp.cc
- supernova/lib/assembly/src/MainTools.h
- supernova/lib/assembly/src/Map.h
- supernova/lib/assembly/src/MapReduceEngine.h
- supernova/lib/assembly/src/MemberOf.cc
- supernova/lib/assembly/src/MemberOf.h
- supernova/lib/assembly/src/PackAlign.cc
- supernova/lib/assembly/src/PackAlign.h
- supernova/lib/assembly/src/PairsManager.cc
- supernova/lib/assembly/src/PairsManager.h
- supernova/lib/assembly/src/ParallelVecUtilities.cc
- supernova/lib/assembly/src/ParallelVecUtilities.h
- supernova/lib/assembly/src/ParseRange.cc
- supernova/lib/assembly/src/ParseRange.h
- supernova/lib/assembly/src/ParseSet.cc
- supernova/lib/assembly/src/ParseSet.h
- supernova/lib/assembly/src/PrintAlignment.cc
- supernova/lib/assembly/src/PrintAlignment.h
- supernova/lib/assembly/src/Qualvector.cc
- supernova/lib/assembly/src/Qualvector.h
- supernova/lib/assembly/src/ReadPairing.cc
- supernova/lib/assembly/src/ReadPairing.h
- supernova/lib/assembly/src/RefLocus.h
- supernova/lib/assembly/src/STLExtensions.h
- supernova/lib/assembly/src/ScoreAlignment.cc
- supernova/lib/assembly/src/ScoreAlignment.h
- supernova/lib/assembly/src/SemanticTypes.h
- supernova/lib/assembly/src/Set.h
- supernova/lib/assembly/src/ShortVector.h
- supernova/lib/assembly/src/String.h
- supernova/lib/assembly/src/Superb.cc
- supernova/lib/assembly/src/Superb.h
- supernova/lib/assembly/src/TokenizeString.cc
- supernova/lib/assembly/src/TokenizeString.h
- supernova/lib/assembly/src/Vec.cc
- supernova/lib/assembly/src/Vec.h
- supernova/lib/assembly/src/VecAlignmentPlus.cc
- supernova/lib/assembly/src/VecAlignmentPlus.h
- supernova/lib/assembly/src/VecString.cc
- supernova/lib/assembly/src/VecString.h
- supernova/lib/assembly/src/VecUtilities.h
- supernova/lib/assembly/src/bam
- supernova/lib/assembly/src/bam/ReadBAM.cc
- supernova/lib/assembly/src/bam/ReadBAM.h
- supernova/lib/assembly/src/dna
- supernova/lib/assembly/src/dna/Bases.cc
- supernova/lib/assembly/src/dna/Bases.h
- supernova/lib/assembly/src/dna/CanonicalForm.h
- supernova/lib/assembly/src/efasta
- supernova/lib/assembly/src/efasta/EfastaTools.cc
- supernova/lib/assembly/src/efasta/EfastaTools.h
- supernova/lib/assembly/src/fastg
- supernova/lib/assembly/src/fastg/FastgGraph.cc
- supernova/lib/assembly/src/fastg/FastgGraph.h
- supernova/lib/assembly/src/feudal
- supernova/lib/assembly/src/feudal/Algorithms.h
- supernova/lib/assembly/src/feudal/BaseVec.cc
- supernova/lib/assembly/src/feudal/BaseVec.h
- supernova/lib/assembly/src/feudal/BinaryStream.cc
- supernova/lib/assembly/src/feudal/BinaryStream.h
- supernova/lib/assembly/src/feudal/BinaryStreamTraits.h
- supernova/lib/assembly/src/feudal/BitVec.cc
- supernova/lib/assembly/src/feudal/BitVec.h
- supernova/lib/assembly/src/feudal/CharString.cc
- supernova/lib/assembly/src/feudal/CharString.h
- supernova/lib/assembly/src/feudal/ChunkDumper.h
- supernova/lib/assembly/src/feudal/FeudalControlBlock.cc
- supernova/lib/assembly/src/feudal/FeudalControlBlock.h
- supernova/lib/assembly/src/feudal/FeudalFileReader.cc
- supernova/lib/assembly/src/feudal/FeudalFileReader.h
- supernova/lib/assembly/src/feudal/FeudalFileWriter.cc
- supernova/lib/assembly/src/feudal/FeudalFileWriter.h
- supernova/lib/assembly/src/feudal/FeudalString.h
- supernova/lib/assembly/src/feudal/FeudalStringDefs.h
- supernova/lib/assembly/src/feudal/FeudalTools.cc
- supernova/lib/assembly/src/feudal/FeudalTools.h
- supernova/lib/assembly/src/feudal/FieldVec.cc
- supernova/lib/assembly/src/feudal/FieldVec.h
- supernova/lib/assembly/src/feudal/FieldVecDefs.h
- supernova/lib/assembly/src/feudal/FilesOutputIterator.h
- supernova/lib/assembly/src/feudal/Generic.cc
- supernova/lib/assembly/src/feudal/Generic.h
- supernova/lib/assembly/src/feudal/HashSet.h
- supernova/lib/assembly/src/feudal/HugeBVec.h
- supernova/lib/assembly/src/feudal/IncrementalWriter.h
- supernova/lib/assembly/src/feudal/IsSizeT.h
- supernova/lib/assembly/src/feudal/Iterator.h
- supernova/lib/assembly/src/feudal/MasterVec.h
- supernova/lib/assembly/src/feudal/Mempool.cc
- supernova/lib/assembly/src/feudal/Mempool.h
- supernova/lib/assembly/src/feudal/ObjectManager.h
- supernova/lib/assembly/src/feudal/Oob.cc
- supernova/lib/assembly/src/feudal/Oob.h
- supernova/lib/assembly/src/feudal/OuterVec.h
- supernova/lib/assembly/src/feudal/OuterVecDefs.h
- supernova/lib/assembly/src/feudal/PQVec.cc
- supernova/lib/assembly/src/feudal/PQVec.h
- supernova/lib/assembly/src/feudal/QualNibbleVec.cc
- supernova/lib/assembly/src/feudal/QualNibbleVec.h
- supernova/lib/assembly/src/feudal/SerfVec.h
- supernova/lib/assembly/src/feudal/SmallVec.h
- supernova/lib/assembly/src/feudal/SmallVecDefs.h
- supernova/lib/assembly/src/feudal/SubsetMasterVec.h
- supernova/lib/assembly/src/feudal/TrackingAllocator.cc
- supernova/lib/assembly/src/feudal/TrackingAllocator.h
- supernova/lib/assembly/src/feudal/VirtualMasterVec.h
- supernova/lib/assembly/src/graph
- supernova/lib/assembly/src/graph/Digraph.cc
- supernova/lib/assembly/src/graph/Digraph.h
- supernova/lib/assembly/src/graph/DigraphTemplate.h
- supernova/lib/assembly/src/graph/FindCells.cc
- supernova/lib/assembly/src/graph/FindCells.h
- supernova/lib/assembly/src/graphics
- supernova/lib/assembly/src/graphics/BasicGraphics.cc
- supernova/lib/assembly/src/graphics/BasicGraphics.h
- supernova/lib/assembly/src/graphics/Color.cc
- supernova/lib/assembly/src/graphics/Color.h
- supernova/lib/assembly/src/kmers
- supernova/lib/assembly/src/kmers/BigKMer.h
- supernova/lib/assembly/src/kmers/BigKPather.cc
- supernova/lib/assembly/src/kmers/BigKPather.h
- supernova/lib/assembly/src/kmers/KMer.h
- supernova/lib/assembly/src/kmers/KMerContext.cc
- supernova/lib/assembly/src/kmers/KMerContext.h
- supernova/lib/assembly/src/kmers/KMerHasher.h
- supernova/lib/assembly/src/kmers/KmerParcels.cc
- supernova/lib/assembly/src/kmers/KmerParcels.h
[truncated: 604 more entries]
