# Supplementary material for: Direct determination of diploid genome sequences
Source: Genome Res. 2017 May;27(5):757–67. doi: 10.1101/gr.214874.116 (PMC5411770; doi:10.1101/gr.214874.116)
Supplement: Supplemental Material [file supp_gr.214874.116_Supplemental_supernova-1.1-source.tar.gz › supernova/LICENSE]

The code in this repository is licensed under AGPLv2 (http://www.affero.org/agpl2.html).

This codebase includes some modified code from (https://github.com/CompRD/BroadCRD), and that code continues to be licensed under the original BSD license. These files are denoted with Broad Institute copyright headers.
