# Supplementary material for: Direct determination of diploid genome sequences
Source: Genome Res. 2017 May;27(5):757–67. doi: 10.1101/gr.214874.116 (PMC5411770; doi:10.1101/gr.214874.116)
Supplement: Supplemental Material [file supp_gr.214874.116_Supplemental_supernova-1.1-source.tar.gz › supernova/lib/assembly/Makefile]

DUMMY := $(shell $(MAKE) DEBUGGING=$(DEBUGGING) PROFILE=$(PROFILE) GENERIC=$(GENERIC) -fMakefile_init)

.PHONY: all
all: install_scripts

include Makefile_scripts
include Makefile_rules
include Makefile_deps
include Makefile_special
$(LIBNAM): $(LIBOBJECTS)
