# Supplementary material for: Direct determination of diploid genome sequences
Source: Genome Res. 2017 May;27(5):757–67. doi: 10.1101/gr.214874.116 (PMC5411770; doi:10.1101/gr.214874.116)
Supplement: Supplemental Material [file supp_gr.214874.116_Supplemental_supernova-1.1-source.tar.gz › supernova/lib/assembly/Makefile_init]

# This makefile is executed as a preliminary to executing the main makefile.
# It's most important job is to update Makefile_deps, which describes all the dependencies.

include Makefile_rules

# The MakeDepend program examines dependencies, and regenerates Makefile_deps, if necessary.
all: updateTimestamp bin/MakeDepend testRunners
	bin/MakeDepend

# How to make a couple of special binaries, instructions for which can't appear
# in the Makefile_deps file because they're necessary to produce that file.
bin/MakeDepend: src/system/MakeDepend.cc
	mkdir -p bin
	g++ -std=c++11 $(DEPEND_FLAGS) -ggdb -O3 -Isrc/ -o $@ src/system/MakeDepend.cc
	rm -f dependencies.db

# This object is always rebuilt so we'll have up-to-date date+time info.
.PHONY: updateTimestamp
updateTimestamp:
	mkdir -p $(BIN)
	mkdir -p $(OBJ)
	$(CC) $(CFLAGS) -DUNAME_RELEASE=`uname -r` -DSVN_VERSION=$(SVN_VERSION) -c -o $(OBJ)/LinkTimestamp.o src/LinkTimestamp.cc

test/%.cc: test/%.h
	@perl test/cxxtest/bin/cxxtestgen.pl -o $@ --error-printer $<

.PHONY: testRunners
testRunners: $(patsubst %.h, %.cc, $(wildcard test/*.h))
