# Supplementary material for: Direct determination of diploid genome sequences
Source: Genome Res. 2017 May;27(5):757–67. doi: 10.1101/gr.214874.116 (PMC5411770; doi:10.1101/gr.214874.116)
Supplement: Supplemental Material [file supp_gr.214874.116_Supplemental_supernova-1.1-source.tar.gz › supernova/lib/assembly/Makefile_library]

.PHONY: lib
lib:

include Makefile_rules
COMPILE :=
LINK :=
include Makefile_deps

$(LIBNAM): $(wildcard $(LIBOBJECTS))
lib: $(LIBNAM)
