# Supplementary material for: Direct determination of diploid genome sequences
Source: Genome Res. 2017 May;27(5):757–67. doi: 10.1101/gr.214874.116 (PMC5411770; doi:10.1101/gr.214874.116)
Supplement: Supplemental Material [file supp_gr.214874.116_Supplemental_supernova-1.1-source.tar.gz › supernova/lib/assembly/Makefile_rules]

# Locations for the build.
BIN := bin
OBJ := obj

# target-specific values for CFLAGS
OMP_FLAGS := -fopenmp
CXXTEST := -Itest

# target-specific values for LDLIBS
GMPXX := -lgmpxx -lgmp
JEMALLOC_VERSION ?= 3.6.0
JEMALLOC_PATH ?= $(shell pwd)/../jemalloc/$(JEMALLOC_VERSION)
JEMALLOC_CFLAGS := -I$(JEMALLOC_PATH)/include -DJEMALLOC_HOOKS
JEMALLOC_LIB := $(JEMALLOC_PATH)/lib
JEMALLOC := -L$(JEMALLOC_LIB) -Wl,-rpath,$(JEMALLOC_LIB) -ljemalloc
OMP := -lgomp
PTHREAD := -lpthread
X11 := -lX11
ZLIB := -lz

# Pieces of how to build things.
CC := g++
CFLAGS := -std=c++11 -Wextra -Wall -Wsign-promo -Woverloaded-virtual -Wendif-labels -Isrc/ $(JEMALLOC_CFLAGS)

SVN_VERSION := $(shell git rev-parse --short HEAD 2>/dev/null || svnversion 2>/dev/null || echo "unknown")

# STRICT=yes removes all exceptions from the warnings.
ifneq ($(STRICT),yes)
    CFLAGS := $(CFLAGS) -Wno-unused -Wno-deprecated -Wno-long-long -Wno-parentheses -Wno-unused-parameter
endif

CFLAGS := $(CFLAGS) -fno-nonansi-builtins -mieee-fp -fno-strict-aliasing -iquote . -ggdb

LD := g++
LDFLAGS := -ggdb
LDLIBS :=
AR := ar

# STATIC=yes builds static binaries, primarily for cross platform testing
ifeq ($(STATIC),yes)
    LDFLAGS += -static
    PTHREAD := -Wl,--whole-archive -lpthread -Wl,--no-whole-archive
endif

# SHOWMEM=yes for some memory debug lines (NW)
ifeq ($(SHOWMEM),yes)
	CFLAGS += -DSHOWMEM
endif

# CS=yes for the product release
ifeq ($(CS),yes)
	CFLAGS += -DCS
endif


# GENERIC=yes disables processor-specific options that might cause silently
# broken binaries and data corruption on non-CRD x86-64 machines.
ifneq ($(GENERIC),yes)
    CFLAGS := $(CFLAGS) -march=opteron-sse3
else
    OBJ := $(OBJ)_generic
    BIN := $(BIN)_generic
endif

# If the debugging flag is on, append _debug to the build locations and adjust CFLAGS appropriately.
ifeq ($(DEBUGGING),yes)
  OBJ :=$(OBJ)_debug
  BIN :=$(BIN)_debug
  CFLAGS := $(CFLAGS)
else
  CFLAGS := $(CFLAGS) -O3

# Chaos can easily result down this road, but this feature lets you turn on debug mode
# for whatever you happen to recompile, without segregating the resulting objects in a
# separate directory.  Do this enough without keeping track of what you've done, and
# you'll end up with a mess of programs that are halfway in debug mode, which will run
# slowly and you won't know why.
ifneq ($(FORCE_DEBUG),yes)
  CFLAGS := $(CFLAGS) -DNDEBUG
endif

endif

# If the profiling flag is on, append _prof to the build locations.
ifeq ($(PROFILE),yes)
  OBJ :=$(OBJ)_prof
  BIN :=$(BIN)_prof
  LDFLAGS := $(LDFLAGS) -pg
  CFLAGS := $(CFLAGS) -pg
endif

# This is the command that we'll use for all linking.
# Note: certain binaries will use target-specific overrides to adjust LDFLAGS and LDLIBS
# as directed by "MakeDepend: lflags" and "library" directives embedded in their sources.
LINK = $(LD) $(LDFLAGS) -o $@ $< $(OBJ)/LinkTimestamp.o -L$(OBJ) -l10X $(LDLIBS) $(ZLIB)

# This is the command that we'll use for all compilation.
# Note:  Certain objects will use target-specific overrides to adjust CFLAGS as directed
# by "MakeDepend: cflags" directives embedded in their sources.
COMPILE = mkdir -p $(@D) && $(CC) $(CFLAGS) -c -o $@ $<

# This is the command that we'll use to update the library
ARCHIVE = $(AR) cr $@ $?
