# Supplementary material for: Direct determination of diploid genome sequences
Source: Genome Res. 2017 May;27(5):757–67. doi: 10.1101/gr.214874.116 (PMC5411770; doi:10.1101/gr.214874.116)
Supplement: Supplemental Material [file supp_gr.214874.116_Supplemental_supernova-1.1-source.tar.gz › supernova/lib/assembly/Makefile_scripts]

###############################################################################
#                    SOFTWARE COPYRIGHT NOTICE AGREEMENT                      #
#        This software and its documentation are copyright (2010) by the      #
#    Broad Institute.  All rights are reserved.  This software is supplied    #
#    without any warranty or guaranteed support whatsoever. The Broad         #
#    Institute is not responsible for its use, misuse, or functionality.      #
###############################################################################

##############################################################################
## Add scripts to this line that should be part of the build
##############################################################################

# a list of perl scripts to install
SCRIPTS	= \
 crdMake \
 parse_deps.py


##############################################################################
## SCRIPTS
##############################################################################

# bin dir for scripts
SCRIPT_BIN	:= bin

ifndef $(SCRIPT_TARGETS)
SCRIPT_TARGETS 	:= $(addprefix $(SCRIPT_BIN)/,$(notdir $(SCRIPTS)))
LOCAL_VPATH 	:= $(VPATH) $(strip $(dir $(SCRIPTS)))
VPATH 		:= $(shell echo $(LOCAL_VPATH)|sed -e 's+ +:+g')
endif

install_scripts: $(SCRIPT_BIN) $(SCRIPT_TARGETS)

$(SCRIPT_BIN)/%: %
	cp $< $@ && chmod 775 $@

$(SCRIPT_BIN): 
	@ mkdir -p $(SCRIPT_BIN)
