# Supplementary material for: Direct determination of diploid genome sequences
Source: Genome Res. 2017 May;27(5):757–67. doi: 10.1101/gr.214874.116 (PMC5411770; doi:10.1101/gr.214874.116)
Supplement: Supplemental Material [file supp_gr.214874.116_Supplemental_supernova-1.1-source.tar.gz › supernova/lib/assembly/Makefile_special]

.PHONY: clean
clean: cleanExes cleanObjects cleanLibs
	rm -f dependencies.db Makefile_deps

.PHONY:
cleanLibs:
	rm -rf $(LIBNAM)

.PHONY: cleanObjects
cleanObjects:
	rm -rf $(OBJ)/*

.PHONY: cleanExes
cleanExes:
	rm -rf $(BIN)/*

.PHONY: cleanAll
cleanAll:
	rm -rf bin/* obj/* bin_*/* obj_*/* dependencies.db Makefile_deps

.PHONY: oss-ready
oss-ready: install_scripts
	bin/MakeDepend
	bin/parse_deps.py --clean_src . ./Makefile_deps
	$(MAKE) clean
	rm -rf src/ncbi

auxfiles/auxfiles: auxfiles/*.jar auxfiles/*.js
	@ mkdir -p $(BIN)/auxfiles
	cp $? $(BIN)/auxfiles
	@ touch auxfiles/auxfiles

#$(JEMALLOC_LIB)/libjemalloc.a:
#	$(MAKE) -C ../.. jemalloc

#.PHONY: jemalloc
#jemalloc: $(JEMALLOC_LIB)/libjemalloc.a

.PHONY: jemalloc
jemalloc:
	$(MAKE) -C ../.. jemalloc
