# Supplementary material for: Direct determination of diploid genome sequences
Source: Genome Res. 2017 May;27(5):757–67. doi: 10.1101/gr.214874.116 (PMC5411770; doi:10.1101/gr.214874.116)
Supplement: Supplemental Material [file supp_gr.214874.116_Supplemental_supernova-1.1-source.tar.gz › supernova/lib/assembly/crdMake]

#!/bin/sh
while [ $# -gt 0 ]; do
  case "$1" in
    *=*)
              ARGS="$ARGS $1"
              shift
              ;;
    -*)
              ARGS="$ARGS $1"
              shift
              ;;
    *)
              break
              ;;
  esac
done

make -fMakefile_init $ARGS
make -fMakefile_compile $ARGS "$@"
make -fMakefile_library $ARGS
make -fMakefile_link $ARGS "$@"
