# Supplementary material for: Direct determination of diploid genome sequences
Source: Genome Res. 2017 May;27(5):757–67. doi: 10.1101/gr.214874.116 (PMC5411770; doi:10.1101/gr.214874.116)
Supplement: Supplemental Material [file supp_gr.214874.116_Supplemental_supernova-1.1-source.tar.gz › supernova/lib/assembly/src/10X/Capture.h]

// Copyright (c) 2016 10X Genomics, Inc. All rights reserved.

#ifndef TENX_CAPTURE_H
#define TENX_CAPTURE_H

#include "CoreTools.h"
#include "graph/Digraph.h"
#include "paths/HyperBasevector.h"

void CaptureMultiLoops( digraphE<vec<int>>& D, vec<int>& dinv, vec<int>& dels,
     const Bool verbose, const Bool single );

void CaptureMessyLoops( const HyperBasevectorX& hb, const vec<int>& inv,
     digraphE<vec<int>>& D, vec<int>& dinv, vec<int>& dels, 
     const Bool allow_point = False, const int LONG_LINE = 10000 );

void CaptureSimpleLoops( digraphE<vec<int>>& D, vec<int>& dinv, vec<int>& dels,
     const Bool verbose, const Bool single );

void CaptureCanonicalLoops( digraphE<vec<int>>& D, vec<int>& dinv, vec<int>& dels,
     const Bool verbose, const Bool single );

#endif
