# Supplementary material for: Direct determination of diploid genome sequences
Source: Genome Res. 2017 May;27(5):757–67. doi: 10.1101/gr.214874.116 (PMC5411770; doi:10.1101/gr.214874.116)
Supplement: Supplemental Material [file supp_gr.214874.116_Supplemental_supernova-1.1-source.tar.gz › supernova/lib/assembly/src/10X/Closer.h]

// Copyright (c) 2015 10X Genomics, Inc. All rights reserved.

#ifndef TENX_CLOSER_H
#define TENX_CLOSER_H

#include "CoreTools.h"
#include "paths/HyperBasevector.h"
#include "paths/long/ReadPath.h"
#include "10X/paths/ReadPathVecX.h"

template<class VPI > void Closer( const HyperBasevectorX& hb, 
     const vec<int>& inv, ReadPathVecX& paths, VPI& paths_index, const vec<Bool>& dup, 
     const vec<Bool>& bad, vec<vec<int>>& all_closures,
     int64_t& opcount, const Bool GLOBAL, const int verbosity );


#endif
