# Supplementary material for: Direct determination of diploid genome sequences
Source: Genome Res. 2017 May;27(5):757–67. doi: 10.1101/gr.214874.116 (PMC5411770; doi:10.1101/gr.214874.116)
Supplement: Supplemental Material [file supp_gr.214874.116_Supplemental_supernova-1.1-source.tar.gz › supernova/lib/assembly/src/10X/Closomatic.h]

// Copyright (c) 2015 10X Genomics, Inc. All rights reserved.

#ifndef TENX_CLOSOMATIC_H
#define TENX_CLOSOMATIC_H

#include "CoreTools.h"
#include "feudal/PQVec.h"
#include "math/Functions.h"
#include "paths/HyperBasevector.h"
#include "paths/long/ReadPath.h"
#include "paths/long/ReadStack.h"
#include "10X/DfTools.h"
#include <unordered_map>

void FindEdgePairs( const HyperBasevectorX& hb, const vec<int>& inv,
     MasterVec<ReadPath>& paths, String pi_file,
     const vec<Bool>& bad,
     vec< pair<int,int> >& pairs, const vec<DataSet>& datasets,
     const vec<int32_t>& bc, const Bool one_good );

template< class VB, class VQ, class VP, class VPI >
void CloseGap( const HyperBasevectorX& hb, const vec<int>& inv, 
     VB& bases, VQ& quals, VP& paths, VPI& paths_index,
     const int e1, const int e2, vec<basevector>& closures, Bool verbose, 
     const int pi, const int max_width );

template< class VB, class VQ, class VP, class VPI >
void CloseGap2( const HyperBasevectorX& hb, const vec<int>& inv, 
     VB& bases, VQ& quals, VP& paths, VPI& paths_index,
     const int e1, const int e2, vec<basevector>& closures, Bool verbose, 
     const int pi, const int max_width );

#endif
