# Supplementary material for: Direct determination of diploid genome sequences
Source: Genome Res. 2017 May;27(5):757–67. doi: 10.1101/gr.214874.116 (PMC5411770; doi:10.1101/gr.214874.116)
Supplement: Supplemental Material [file supp_gr.214874.116_Supplemental_supernova-1.1-source.tar.gz › supernova/lib/assembly/src/10X/Extend.h]

// Copyright (c) 2015 10X Genomics, Inc. All rights reserved.

#ifndef TENX_EXTEND_H
#define TENX_EXTEND_H

#include "10X/Extend.h"
#include "feudal/PQVec.h"
#include "graph/DigraphTemplate.h"
#include "paths/HyperBasevector.h"
#include "paths/long/large/GapToyTools.h"
#include "10X/paths/ReadPathVecX.h"

template <class VQ>
void ExtendPathsNew( const HyperBasevector& hb, const vec<int>& inv,
     const vecbasevector& bases, const VQ& qualsx, ReadPathVecX& paths,
     const Bool BACK_EXTEND );
#endif
