# Supplementary material for: Direct determination of diploid genome sequences
Source: Genome Res. 2017 May;27(5):757–67. doi: 10.1101/gr.214874.116 (PMC5411770; doi:10.1101/gr.214874.116)
Supplement: Supplemental Material [file supp_gr.214874.116_Supplemental_supernova-1.1-source.tar.gz › supernova/lib/assembly/src/10X/Flipper.h]

// Copyright (c) 2015 10X Genomics, Inc. All rights reserved.

#ifndef TENX_FLIPPER_H
#define TENX_FLIPPER_H

#include "CoreTools.h"
#include "paths/HyperBasevector.h"
#include "10X/IntIndex.h"

void Flipper( const HyperBasevectorX& hb, const vec<int>& inv, const vec<Bool>& dup,
     const vec<Bool>& bad, const vec<int32_t>& bc, digraphE<vec<int>>& D, 
     vec<int>& dinv, const vec<vec<vec<vec<int>>>>& dlines,
     const IntIndex& dpaths_index, vec<String>& report, const int test_line = -1 );

#endif
