# Supplementary material for: Direct determination of diploid genome sequences
Source: Genome Res. 2017 May;27(5):757–67. doi: 10.1101/gr.214874.116 (PMC5411770; doi:10.1101/gr.214874.116)
Supplement: Supplemental Material [file supp_gr.214874.116_Supplemental_supernova-1.1-source.tar.gz › supernova/lib/assembly/src/10X/Gaprika.h]

// Copyright (c) 2016 10X Genomics, Inc. All rights reserved.

#ifndef TENX_GAPRIKA_H
#define TENX_GAPRIKA_H

#include "CoreTools.h"
#include "10X/astats/RefAlign.h"

void Gaprika( const vec<int>& kmers, digraphE<vec<int>>& D, const vec<int>& dinv,
     const vec<vec<vec<vec<int>>>>& dlines, 
     const MasterVec<SerfVec<pair<int,int>>>& lbpx, const int MAX_GAP,
     const MasterVec<SerfVec<refalign>>& galigns, 
     const int VERBOSITY, const Bool EVAL );

#endif
