# Supplementary material for: Direct determination of diploid genome sequences
Source: Genome Res. 2017 May;27(5):757–67. doi: 10.1101/gr.214874.116 (PMC5411770; doi:10.1101/gr.214874.116)
Supplement: Supplemental Material [file supp_gr.214874.116_Supplemental_supernova-1.1-source.tar.gz › supernova/lib/assembly/src/10X/Heuristics.h]

// Copyright (c) 2016 10X Genomics, Inc. All rights reserved.

// For heuristics shared across files.

#ifndef TENX_HEURISTICS_H
#define TENX_HEURISTICS_H

#include "CoreTools.h"

// Should have MIN_KMERS1 = MIN_LEN = one constant!

const int MIN_KMERS1 = 100;  // minimum number of kmers to use for nhood seed edge
const int MIN_KMERS2 = 100;  // minimum number of kmers in edge linked to by it
const int MIN_LEN = 100;
const double MIN_NHOOD_FRAC = 0.1;

const int MAX_CELL_PATHS = 20;
const int MAX_CELL_DEPTH = 5;

#endif
