# Supplementary material for: Direct determination of diploid genome sequences
Source: Genome Res. 2017 May;27(5):757–67. doi: 10.1101/gr.214874.116 (PMC5411770; doi:10.1101/gr.214874.116)
Supplement: Supplemental Material [file supp_gr.214874.116_Supplemental_supernova-1.1-source.tar.gz › supernova/lib/assembly/src/10X/InvFix.h]

// Copyright (c) 2016 10X Genomics, Inc. All rights reserved.

#ifndef TENX_INVFIX_H
#define TENX_INVFIX_H

#include "CoreTools.h"
#include "paths/HyperBasevector.h"
#include "10X/astats/RefAlign.h"

void InvFix( const HyperBasevectorX& hb, const vec<int>& inv,
     const vec<int>& kmers, digraphE<vec<int>>& D, const vec<int>& dinv,
     vec<vec<vec<vec<int>>>>& dlines,
     const MasterVec<SerfVec<pair<int,int>>>& lbpx,
     const MasterVec<SerfVec<refalign>>& galigns );

#endif
