# Supplementary material for: Direct determination of diploid genome sequences
Source: Genome Res. 2017 May;27(5):757–67. doi: 10.1101/gr.214874.116 (PMC5411770; doi:10.1101/gr.214874.116)
Supplement: Supplemental Material [file supp_gr.214874.116_Supplemental_supernova-1.1-source.tar.gz › supernova/lib/assembly/src/10X/MakeHist.h]

// Copyright (c) 2016 10X Genomics, Inc. All rights reserved.

#ifndef _makehist_h_
#define _makehist_h_

#include "MainTools.h"
#include "VecString.h"
#include "10X/SuperFiles.h"
#include "system/System.h"


template <class T, class VOut>
void ComputeHist(const vec<T>& in, VOut& out, T& minVal, T& maxVal, T& binsize);

template <class VVIn, class T, class VOut>
void ComputeHistSizes(const VVIn& in, VOut& out, T& minVal, T& maxVal, T& binsize);

template <class T, class VOut>
void WriteHistToJson(const VOut& out, const T minVal, const T maxVal, const T binsize, String dir, String desc, String stage="");

template<class T>
void ComputeAndWriteHist(const vec<T> VIn , T binsize, String dir, String desc, String stage="none", Bool verbose=False);

#endif
