# Supplementary material for: Direct determination of diploid genome sequences
Source: Genome Res. 2017 May;27(5):757–67. doi: 10.1101/gr.214874.116 (PMC5411770; doi:10.1101/gr.214874.116)
Supplement: Supplemental Material [file supp_gr.214874.116_Supplemental_supernova-1.1-source.tar.gz › supernova/lib/assembly/src/10X/Martian.cc]

// Copyright (c) 2015 10X Genomics, Inc. All rights reserved.

#include "10X/Martian.h"
// order matters below -- gAlertTypes must be before the instance
const vec<std::string> Martian::gAlertTypes{"exit","alarm","log_info","log_warn"};
// static singleton instance
Martian Martian::gInst;
