# Supplementary material for: Direct determination of diploid genome sequences
Source: Genome Res. 2017 May;27(5):757–67. doi: 10.1101/gr.214874.116 (PMC5411770; doi:10.1101/gr.214874.116)
Supplement: Supplemental Material [file supp_gr.214874.116_Supplemental_supernova-1.1-source.tar.gz › supernova/lib/assembly/src/10X/MaybeWriter.h]

// Copyright (c) 2016 10X Genomics, Inc. All rights reserved.

#ifndef _maybe_writer_h
#define _maybe_writer_h
class MaybeWriter {
public:
     MaybeWriter( bool actually_write,
               bool quiet = false ) : _write(actually_write), _quiet(quiet) {};

     template <class T>
     void writeFile( char const* filename, T const& obj ) {
          if ( _write ) BinaryWriter::writeFile(filename, obj);
          else if ( !_quiet ) {
               cout << Date() << ": NOT writing " << filename
                    << " due to settings." << endl;
          }
     }

     template <class T>
     void writeFile( String const& filename, T const& obj ) {
          writeFile( filename.c_str(), obj );
     }

private:
     bool const _write;
     bool const _quiet;
};
#endif
