# Supplementary material for: Direct determination of diploid genome sequences
Source: Genome Res. 2017 May;27(5):757–67. doi: 10.1101/gr.214874.116 (PMC5411770; doi:10.1101/gr.214874.116)
Supplement: Supplemental Material [file supp_gr.214874.116_Supplemental_supernova-1.1-source.tar.gz › supernova/lib/assembly/src/10X/Predup.h]

// Copyright (c) 2015 10X Genomics, Inc. All rights reserved.

// Pre-deduplication.

#ifndef TENX_PREDUP_H
#define TENX_PREDUP_H

#include "Basevector.h"
#include "CoreTools.h"
#include "feudal/PQVec.h"

void Predup( vecbasevector& bases, VecPQVec& quals, vec<int64_t>& bci );

#endif
