# Supplementary material for: Direct determination of diploid genome sequences
Source: Genome Res. 2017 May;27(5):757–67. doi: 10.1101/gr.214874.116 (PMC5411770; doi:10.1101/gr.214874.116)
Supplement: Supplemental Material [file supp_gr.214874.116_Supplemental_supernova-1.1-source.tar.gz › supernova/lib/assembly/src/10X/PullApart.h]

// Copyright (c) 2015 10X Genomics, Inc. All rights reserved.

#ifndef TENX_PULL_APART_H
#define TENX_PULL_APART_H

#include "CoreTools.h"
#include "graph/Digraph.h"
#include "paths/long/ReadPath.h"
#include "10X/IntIndex.h"

void PullApartInversions( digraphE<vec<int>>& D, vec<int>& dinv );

void PullApart( const vec<int>& inv, digraphE<vec<int>>& D, vec<int>& dinv, 
     const ReadPathVec& dpaths, vec<int>& dels, Bool verbose );

#endif
