# Supplementary material for: Direct determination of diploid genome sequences
Source: Genome Res. 2017 May;27(5):757–67. doi: 10.1101/gr.214874.116 (PMC5411770; doi:10.1101/gr.214874.116)
Supplement: Supplemental Material [file supp_gr.214874.116_Supplemental_supernova-1.1-source.tar.gz › supernova/lib/assembly/src/10X/Scaffold.h]

// Copyright (c) 2015 10X Genomics, Inc. All rights reserved.

#ifndef SCAFFOLD_H
#define SCAFFOLD_H

#include "CoreTools.h"
#include "paths/HyperBasevector.h"
#include "paths/long/ReadPath.h"
#include "10X/DfTools.h"

void Scaffold( const HyperBasevectorX& hb, const vec<int>& inv,
     const VecIntVec& ebcx, digraphE<vec<int>>& D, vec<int>& dinv, 
     const ReadPathVec& dpaths, const vec<int64_t>& bid, 
     const vec<DataSet>& datasets, const Bool verbose, String& link_report,
     const Bool single );

#endif
