# Supplementary material for: Direct determination of diploid genome sequences
Source: Genome Res. 2017 May;27(5):757–67. doi: 10.1101/gr.214874.116 (PMC5411770; doi:10.1101/gr.214874.116)
Supplement: Supplemental Material [file supp_gr.214874.116_Supplemental_supernova-1.1-source.tar.gz › supernova/lib/assembly/src/10X/Stackaroo.h]

// Copyright (c) 2016 10X Genomics, Inc. All rights reserved.

// Try to close gaps in supergraph assembly.

#ifndef TENX_STACKAROO_H
#define TENX_STACKAROO_H

#include "CoreTools.h"
#include "feudal/PQVec.h"
#include "paths/HyperBasevector.h"
#include "paths/long/ReadPath.h"

void Stackaroo( 

     // inputs:

     VirtualMasterVec<basevector> bases,
     VirtualMasterVec<PQVec> quals, const HyperBasevectorX& hb,
     const vec<int>& inv, VirtualMasterVec<ReadPath> xpaths,
     VirtualMasterVec<ULongVec> xpaths_index, 

     // inputs and outputs:

     digraphE<vec<int>>& D, vec<int>& dinv, 

     // control over gap set:

     const String& S, String& R, const Bool ALL,

     // logging:

     const Bool VERBOSE, const int VERBOSITY, const HyperBasevectorX& ddn,
     const Bool VISUAL_ABBR, const Bool DIRECT, const Bool SHOW_MERGED_STACKS
     );

#endif
