# Supplementary material for: Direct determination of diploid genome sequences
Source: Genome Res. 2017 May;27(5):757–67. doi: 10.1101/gr.214874.116 (PMC5411770; doi:10.1101/gr.214874.116)
Supplement: Supplemental Material [file supp_gr.214874.116_Supplemental_supernova-1.1-source.tar.gz › supernova/lib/assembly/src/10X/Star.h]

// Copyright (c) 2015 10X Genomics, Inc. All rights reserved.

#ifndef TENX_STARX_H
#define TENX_STARX_H

#include "CoreTools.h"
#include "graph/Digraph.h"
#include "math/HoInterval.h"
#include "paths/HyperBasevector.h"
#include "paths/long/ReadPath.h"
#include "10X/paths/ReadPathVecX.h"

void Star( const HyperBasevectorX& hb, const vec<int>& inv, const vec<Bool>& dup,
     const vec<int32_t>& bc, const ReadPathVecX& paths, 
     digraphE<vec<int>>& D, 
     vec<int>& dinv, ReadPathVec& dpaths,
     const VecIntVec& ebcx, const vec< triple<int,int,int> >& qept,
     const double MIN_ADVANTAGE, const Bool OO, 
     const Bool DJANGO, const Bool verbose = False );

#endif
