# Supplementary material for: Direct determination of diploid genome sequences
Source: Genome Res. 2017 May;27(5):757–67. doi: 10.1101/gr.214874.116 (PMC5411770; doi:10.1101/gr.214874.116)
Supplement: Supplemental Material [file supp_gr.214874.116_Supplemental_supernova-1.1-source.tar.gz › supernova/lib/assembly/src/10X/WriteFiles.h]

// Copyright (c) 2016 10X Genomics, Inc. All rights reserved.

#ifndef TENX_WRITE_FILES_H
#define TENX_WRITE_FILES_H

#include "CoreTools.h"
#include "Intvector.h"
#include "paths/HyperBasevector.h"
#include "paths/long/ReadPath.h"
#include "10X/paths/ReadPathVecX.h"

void WriteAssemblyFiles( const HyperBasevector& hb, const vec<int>& inv,
     ReadPathVec& paths, VecULongVec& paths_index,
     const vec<int64_t>& bci, const Bool ALIGN, const vecbasevector& genome,
     const String& dir, MasterVec< SerfVec<triple<int,int,int> > >& alignsb );

void WriteAssemblyFiles( const HyperBasevector& hb, const vec<int>& inv,
     ReadPathVecX& paths, VecULongVec& paths_index,
     const vec<int64_t>& bci, const Bool ALIGN, const vecbasevector& genome,
     const String& dir, MasterVec< SerfVec<triple<int,int,int> > >& alignsb );


#endif
