# Supplementary material for: Direct determination of diploid genome sequences
Source: Genome Res. 2017 May;27(5):757–67. doi: 10.1101/gr.214874.116 (PMC5411770; doi:10.1101/gr.214874.116)
Supplement: Supplemental Material [file supp_gr.214874.116_Supplemental_supernova-1.1-source.tar.gz › supernova/lib/assembly/src/10X/astats/AssemblyStats.h]

// Copyright (c) 2016 10X Genomics, Inc. All rights reserved.

#ifndef TENX_ASSEMBLY_STATS_H
#define TENX_ASSEMBLY_STATS_H

#include "CoreTools.h"
#include "graph/Digraph.h"
#include "paths/HyperBasevector.h"
#include "paths/long/ReadPath.h"
#include "math/HoInterval.h"

void ReportAssemblyStats( const vec<int64_t>& bci, const vecbasevector& genome,
     const vec< pair<int,ho_interval> >& ambint,
     const HyperBasevectorX& hb, const vec<int>& inv,
     digraphE<vec<int>> D, const vec<int> dinv, 
     const vec<vec<vec<vec<int>>>>& lines,
     const ReadPathVec& dpaths,
     const vec<double>& COV, MasterVec< SerfVec<triple<int,int,int> > >& alignsb,
     const vecbasevector& G, double & r2_pct_proper,
     ostream& out, const String& DIR, const String& WRITE_SUB,
     const String& CS_SAMPLE_ID = "", const String& CS_SAMPLE_DESC = "" );

#endif
