# Supplementary material for: Direct determination of diploid genome sequences
Source: Genome Res. 2017 May;27(5):757–67. doi: 10.1101/gr.214874.116 (PMC5411770; doi:10.1101/gr.214874.116)
Supplement: Supplemental Material [file supp_gr.214874.116_Supplemental_supernova-1.1-source.tar.gz › supernova/lib/assembly/src/10X/astats/GenomeAlign.h]

// Copyright (c) 2016 10X Genomics, Inc. All rights reserved.

// Align an assembly to a genome reference sequence.  

#ifndef TENX_GENOME_ALIGN_H
#define TENX_GENOME_ALIGN_H

#include "MainTools.h"
#include "paths/HyperBasevector.h"

void AlignToGenomeCore( const vecbasevector& tigs, const vecbasevector& genome,
     vec< vec< pair<int,int> > >& hits, const int K2 );

template<int K> void GenomeAlign( const HyperBasevectorX& hb, const vec<int>& inv,
     const vecbasevector& genome, 
     MasterVec< SerfVec<triple<int,int,int> > >& alignsb );

#endif
