# Supplementary material for: Direct determination of diploid genome sequences
Source: Genome Res. 2017 May;27(5):757–67. doi: 10.1101/gr.214874.116 (PMC5411770; doi:10.1101/gr.214874.116)
Supplement: Supplemental Material [file supp_gr.214874.116_Supplemental_supernova-1.1-source.tar.gz › supernova/lib/assembly/src/10X/astats/LineLine.h]

// Copyright (c) 2016 10X Genomics, Inc. All rights reserved.

#ifndef TENX_ASTATS_LINE_LINE_H
#define TENX_ASTATS_LINE_LINE_H

#include "CoreTools.h"

void FindLineLines(
     // inputs:
     const digraphE<vec<int>>& D, const vec<int>& dinv,
     const vec<vec<vec<vec<int>>>>& dlines,
     // outputs:
     vec<vec<vec<vec<int>>>>& dlines2,
     vec<int>* linv2p = nullptr );

void GetLineLineLengths( const vec<int>& llens,
     const vec<vec<vec<vec<int>>>>& dlines2, vec<int>& lens2 );

#endif
