# Supplementary material for: Direct determination of diploid genome sequences
Source: Genome Res. 2017 May;27(5):757–67. doi: 10.1101/gr.214874.116 (PMC5411770; doi:10.1101/gr.214874.116)
Supplement: Supplemental Material [file supp_gr.214874.116_Supplemental_supernova-1.1-source.tar.gz › supernova/lib/assembly/src/10X/astats/MeasureGaps.h]

// Copyright (c) 2015 10X Genomics, Inc. All rights reserved.

#ifndef TENX_MEASURE_GAPS_H
#define TENX_MEASURE_GAPS_H

#include "CoreTools.h"
#include "graph/Digraph.h"

void MeasureGaps( const int K, const vec<int>& kmers, const vec<int>& inv,
     const digraphE<vec<int>>& D, const vec<vec<vec<vec<int>>>>& dlines,
     const vec<int>& llens,
     const MasterVec< SerfVec<triple<int,int,int> > >& alignsb,
     vec< pair<int,int> >& gaps, const Bool verbose );

#endif
