# Supplementary material for: Direct determination of diploid genome sequences
Source: Genome Res. 2017 May;27(5):757–67. doi: 10.1101/gr.214874.116 (PMC5411770; doi:10.1101/gr.214874.116)
Supplement: Supplemental Material [file supp_gr.214874.116_Supplemental_supernova-1.1-source.tar.gz › supernova/lib/assembly/src/10X/astats/Misassembly.h]

// Copyright (c) 2015 10X Genomics, Inc. All rights reserved.

#ifndef TENX_MISASSEMBLY_H
#define TENX_MISASSEMBLY_H

#include "CoreTools.h"
#include "math/HoInterval.h"

void Misassembly( const SerfVec< quad<int,Bool,ho_interval,ho_interval> >& view,
     int64_t& total_err_dis_num, int64_t& total_err_dis_den,
     int64_t& total_err_ori_num, int64_t& total_err_ori_den,
     int64_t& total_err_ord_num, int64_t& total_err_ord_den );

#endif
