# Supplementary material for: Direct determination of diploid genome sequences
Source: Genome Res. 2017 May;27(5):757–67. doi: 10.1101/gr.214874.116 (PMC5411770; doi:10.1101/gr.214874.116)
Supplement: Supplemental Material [file supp_gr.214874.116_Supplemental_supernova-1.1-source.tar.gz › supernova/lib/assembly/src/10X/astats/RefLookup.h]

// Copyright (c) 2015 10X Genomics, Inc. All rights reserved.

#ifndef TENX_REF_LOOKUP_H
#define TENX_REF_LOOKUP_H

#include "CoreTools.h"
#include "paths/HyperBasevector.h"

void FetchFinished( const String& SAMPLE, vecbasevector& G );

#endif
