# Supplementary material for: Direct determination of diploid genome sequences
Source: Genome Res. 2017 May;27(5):757–67. doi: 10.1101/gr.214874.116 (PMC5411770; doi:10.1101/gr.214874.116)
Supplement: Supplemental Material [file supp_gr.214874.116_Supplemental_supernova-1.1-source.tar.gz › supernova/lib/assembly/src/Compare.h]

///////////////////////////////////////////////////////////////////////////////
//                   SOFTWARE COPYRIGHT NOTICE AGREEMENT                     //
//       This software and its documentation are copyright (2010) by the     //
//   Broad Institute.  All rights are reserved.  This software is supplied   //
//   without any warranty or guaranteed support whatsoever. The Broad        //
//   Institute is not responsible for its use, misuse, or functionality.     //
///////////////////////////////////////////////////////////////////////////////
/*
 * \file Compare.h
 * \author tsharpe
 * \date Mar 4, 2010
 *
 * \brief
 */
#ifndef COMPARE_H_
#define COMPARE_H_

#include <algorithm>
#include <string>
#include <type_traits>
#include <vector>

template <class T, class = typename std::enable_if<std::is_scalar<T>::value,bool>::type>
inline int compare( T const& t1, T const& t2 )
{
    return (t2 < t1) - (t1 < t2);
}

template <class T1, class T2>
inline int compare( std::pair<T1,T2> const& p1, std::pair<T1,T2> const& p2 )
{
    int result = compare(p1.first,p2.first);
    if ( !result ) result = compare(p1.second,p2.second);
    return result;
}

template <class T, class A>
inline int compare( std::vector<T,A> const& v1, std::vector<T,A> const& v2 )
{
    typedef typename std::vector<T,A>::const_iterator Itr;
    Itr itr1 = v1.begin();
    Itr itr2 = v2.begin();
    using std::min; Itr end = itr1 + min(v1.size(),v2.size());
    int result = 0;
    while ( !result && itr1 != end )
    { result = compare(*itr1,*itr2); ++itr1; ++itr2; }
    if ( !result ) result = compare(v1.size(),v2.size());
    return result;
}

inline int compare( std::string const& s1, std::string const& s2 )
{ return s1.compare(s2); }

template <class T>
struct CompareFunctor
{
    int operator()(T const& t1, T const& t2)
    { return compare(t1,t2); }
};

#endif /* COMPARE_H_ */
