# Supplementary material for: Direct determination of diploid genome sequences
Source: Genome Res. 2017 May;27(5):757–67. doi: 10.1101/gr.214874.116 (PMC5411770; doi:10.1101/gr.214874.116)
Supplement: Supplemental Material [file supp_gr.214874.116_Supplemental_supernova-1.1-source.tar.gz › supernova/lib/assembly/src/Equiv.cc]

///////////////////////////////////////////////////////////////////////////////
//                   SOFTWARE COPYRIGHT NOTICE AGREEMENT                     //
//       This software and its documentation are copyright (2010) by the     //
//   Broad Institute.  All rights are reserved.  This software is supplied   //
//   without any warranty or guaranteed support whatsoever. The Broad        //
//   Institute is not responsible for its use, misuse, or functionality.     //
///////////////////////////////////////////////////////////////////////////////

#include "Equiv.h"
#include "Vec.h"

bool equivalence_relation::equiv(int a, int b) const
{    if ( a == b ) return true;
     int c = a;
     while ( (c = (*this)[c]) != a )
          if ( c == b ) return true;
     return false;    }

void equivalence_relation::join(int a, int b)
{    if ( a == b ) return;
     // Determine if a is already equivalent to b.
     // Also, find out what comes before a.
     int c = (*this)[a], before_a = a;
     while( c != a )
     {    if ( c == b ) return;  // a ~ b already
          before_a = c;
          c = (*this)[c];    }
     // Make a equivalent to b.
     (*this)[before_a] = (*this)[b];
     (*this)[b] = a;    }

int equivalence_relation::size(int a) const
{    int s = 1, b = a;
     while( (b = (*this)[b]) != a ) ++s;
     return s;    }

int equivalence_relation::orbit_count( ) const
{    int count = 0;
     for ( unsigned int i = 0; i < vec<int>(*this).size( ); i++ )
     {    int a = (*this)[i];
          int b = a;
          while ( (b = (*this)[b]) != a )
               if ( b < a ) break;
          if ( a == b ) ++count;    }
     return count;    }

vec<int> equivalence_relation::OrbitReps( ) const
{    vec<int> R;
     for ( unsigned int i = 0; i < vec<int>(*this).size( ); i++ )
     {    int a = (*this)[i];
          int b = a;
          while ( (b = (*this)[b]) != a )
               if ( b < a ) break;
          if ( a == b ) R.push_back(a);    }
     return R;    }

vec<int> equivalence_relation::orbit(int f) const
{    vec<int> L;
     L.push_back(f);
     int n = f;
     while(1)
     {    n = (*this)[n];
          if ( n == f ) return L;
          L.push_back(n);    }    }

// ===============================================================================

template<class INT>
equiv_rel_template<INT>::equiv_rel_template(INT n)
{    x_.resize(n);
     y_.resize(n);
     for ( INT i = 0; i < n; i++ )
          x_[i] = y_[i] = i;    }

template<class INT>
void equiv_rel_template<INT>::Initialize(INT n)
{    x_.resize(n);
     y_.resize(n);
     for ( INT i = 0; i < n; i++ )
          x_[i] = y_[i] = i;    }

template<class INT>
INT equiv_rel_template<INT>::Size() const
{    return x_.size();    }

template<class INT>
Bool equiv_rel_template<INT>::Equiv( INT i, INT j ) const
{    return y_[i] == y_[j];    }

template<class INT>
void equiv_rel_template<INT>::Next( INT& n ) const
{    n = x_[n];    }

template<class INT>
Bool equiv_rel_template<INT>::Join(INT a, INT b)
{    if ( y_[a] == y_[b] ) return false; // already equivalent
     swap( x_[a], x_[b]); 
     for( INT n = x_[a]; y_[n] != y_[a]; n = x_[n] )
          y_[n] = y_[a];
     return true;
}

template<class INT>
void equiv_rel_template<INT>::Orbit( INT a, vec<INT>& o ) const
{    o.resize(0);
     o.push_back(a);
     INT b = a;
     while(1)
     {    b = x_[b];
          if ( b == a ) break;
          o.push_back(b);    }    }


template<class INT>
INT equiv_rel_template<INT>::OrbitSize( INT a ) const
{    INT ans=1;
     INT b = a;
     while(1)
     {    b = x_[b];
          if ( b == a ) return ans;
          ans++;    }    }

template<class INT>
INT equiv_rel_template<INT>::OrbitCount( ) const
{    INT count = 0;
     for ( INT i = 0; i < (INT) x_.size( ); i++ )
          if ( x_[i] == y_[i] ) ++count;
     return count;    }

template<class INT>
void equiv_rel_template<INT>::OrbitReps( vec<INT>& reps ) const
{    reps.clear( );
     for ( INT i = 0; i < (INT) x_.size( ); i++ )
          if ( x_[i] == y_[i] ) reps.push_back(i);    }


template<class INT>
void equiv_rel_template<INT>::OrbitRepsAlt( vec<INT>& reps ) const
{    reps.clear( );
     for ( INT i = 0; i < (INT) x_.size( ); i++ )
          if ( i == y_[i] ) reps.push_back(i);    }


template<class INT>
void equiv_rel_template<INT>::Singletons( vec<INT>& sings ) const {
  sings.clear();
  for (INT i=0; i < (INT)x_.size(); i++)
    if( x_[i]==i )
      sings.push_back(i);
}

template<class INT>
bool equiv_rel_template<INT>::Singletons() const {
  for (INT i=0; i < (INT)x_.size(); i++)
    if( x_[i]==i )
      return true;
  return false;
}


// TEMPLATE INSTANTIATIONS
// These go hand in hand with the typedefs at the end of Equiv.h
template class equiv_rel_template<int>;
template class equiv_rel_template<int64_t>;
