# Supplementary material for: Direct determination of diploid genome sequences
Source: Genome Res. 2017 May;27(5):757–67. doi: 10.1101/gr.214874.116 (PMC5411770; doi:10.1101/gr.214874.116)
Supplement: Supplemental Material [file supp_gr.214874.116_Supplemental_supernova-1.1-source.tar.gz › supernova/lib/assembly/src/FastaFilestreamPreview.h]

///////////////////////////////////////////////////////////////////////////////
//                   SOFTWARE COPYRIGHT NOTICE AGREEMENT                     //
//       This software and its documentation are copyright (2010) by the     //
//   Broad Institute.  All rights are reserved.  This software is supplied   //
//   without any warranty or guaranteed support whatsoever. The Broad        //
//   Institute is not responsible for its use, misuse, or functionality.     //
///////////////////////////////////////////////////////////////////////////////


#ifndef FASTAFILESTREAMPREVIEW_H
#define FASTAFILESTREAMPREVIEW_H

#include "Vec.h"

// FastaFilestreamPreview understands just enough about the fasta
// format to be able to count the number of sequences in the specified
// filestream and to know where each sequence starts in that filestream.

// The use of this class by FastaFilestream makes its job much easier
// and faster.

class FastaFilestreamPreview {

public:

  FastaFilestreamPreview(istream& fasta_istream);

  const streampos getMaxSequenceSize();  
  const streampos getStartOffset();  

  vec<streampos>& getSequenceSizes();

private:

  streampos max_sequence_size_, start_offset_;
  vec<streampos> sequence_sizes_;

};

#endif
