# Supplementary material for: Direct determination of diploid genome sequences
Source: Genome Res. 2017 May;27(5):757–67. doi: 10.1101/gr.214874.116 (PMC5411770; doi:10.1101/gr.214874.116)
Supplement: Supplemental Material [file supp_gr.214874.116_Supplemental_supernova-1.1-source.tar.gz › supernova/lib/assembly/src/Floatvector.cc]

///////////////////////////////////////////////////////////////////////////////
//                   SOFTWARE COPYRIGHT NOTICE AGREEMENT                     //
//       This software and its documentation are copyright (2010) by the     //
//   Broad Institute.  All rights are reserved.  This software is supplied   //
//   without any warranty or guaranteed support whatsoever. The Broad        //
//   Institute is not responsible for its use, misuse, or functionality.     //
///////////////////////////////////////////////////////////////////////////////

/*
 * \file Floatvector.cc
 * \author tsharpe
 * \date Sep 9, 2009
 *
 * \brief Feudal vectors of floats.
 */
#include "Floatvector.h"
#include "feudal/SmallVecDefs.h"
#include "feudal/OuterVecDefs.h"

template class SmallVec< float, MempoolAllocator<float> >;
template class OuterVec<FloatVec>;

template class SmallVec< double, MempoolAllocator<double> >;
template class OuterVec<DoubleVec>;
