# Supplementary material for: Direct determination of diploid genome sequences
Source: Genome Res. 2017 May;27(5):757–67. doi: 10.1101/gr.214874.116 (PMC5411770; doi:10.1101/gr.214874.116)
Supplement: Supplemental Material [file supp_gr.214874.116_Supplemental_supernova-1.1-source.tar.gz › supernova/lib/assembly/src/HashSimple.cc]

/////////////////////////////////////////////////////////////////////////////
//                   SOFTWARE COPYRIGHT NOTICE AGREEMENT                   //
//       This software and its documentation are copyright (2007) by the   //
//   Broad Institute/Massachusetts Institute of Technology.  All rights    //
//   are reserved.  This software is supplied without any warranty or      //
//   guaranteed support whatsoever. Neither the Broad Institute nor MIT    //
//   can be responsible for its use, misuse, or functionality.             //
/////////////////////////////////////////////////////////////////////////////

#include "HashSimple.h"

const int HashSimple::BAD;
